# Supplementary material for: A Multicenter Retrospective Cohort Study on Superior Vena Cava Resection in Non-Small-Cell Lung Cancer Surgery
Source: Cancers (Basel). 2022 Dec 13;14(24):6138. doi: 10.3390/cancers14246138 (PMC9776451; doi:10.3390/cancers14246138)
Supplement: Supplementary file 1 [file cancers-14-06138-s001.zip]

Archive with 1 entries (1 files):
- cancers-2043242-supplementary.pdf
